# Supplementary material for: Interfacial Charge Transfer Enhances Transient Surface Photovoltage in Hybrid Heterojunctions
Source: Nanomaterials (Basel). 2025 Jan 21;15(3):154. doi: 10.3390/nano15030154 (PMC11819976; doi:10.3390/nano15030154)
Supplement: Supplementary file 1 [file nanomaterials-15-00154-s001.zip]

Archive with 1 entries (1 files):
- nanomaterials-3367372-supplementary.pdf
